# Supplementary material for: Lactylation-driven FTO targets CDK2 to aggravate microvascular anomalies in diabetic retinopathy
Source: EMBO Mol Med. 2024 Jan 31;16(2):294–318. doi: 10.1038/s44321-024-00025-1 (PMC10897304; doi:10.1038/s44321-024-00025-1)
Supplement: Supplementary file 2 — Source Data Fig. 1 [file 44321_2024_25_MOESM2_ESM.zip]

Archive with 71 entries (51 files):
- figure 1/1A/
- figure 1/1A/1A/
- figure 1/1A/1A/1A m6A mark.Tif
- figure 1/1A/1A/1A m6A.Tif
- figure 1/1A/1A/1A MB mark.tif
- figure 1/1A/1A/1A quantif.xlsx
- figure 1/1B/
- figure 1/1B/1B/
- figure 1/1B/1B/1B quantif.xlsx
- figure 1/1C/
- figure 1/1C/1C/
- figure 1/1C/1C/1C m6A  mark.Tif
- figure 1/1C/1C/1C m6A.Tif
- figure 1/1C/1C/1C MB.Tif
- figure 1/1C/1C/1C quantif.xlsx
- figure 1/1D/
- figure 1/1D/1D/
- figure 1/1D/1D/1D quantif.xlsx
- figure 1/1E/
- figure 1/1E/1E/
- figure 1/1E/1E/1E quantif.xlsx
- figure 1/1F/
- figure 1/1F/1F/
- figure 1/1F/1F/1F quantif.xlsx
- figure 1/1G/
- figure 1/1G/1G/
- figure 1/1G/1G/1G ALKBH5 mark.Tif
- figure 1/1G/1G/1G ALKBH5.Tif
- figure 1/1G/1G/1G FTO mark.Tif
- figure 1/1G/1G/1G FTO.Tif
- figure 1/1G/1G/1G GAPDH for ALKBH5 mark.Tif
- figure 1/1G/1G/1G GAPDH for ALKBH5.Tif
- figure 1/1G/1G/1G GAPDH for FTO mark.Tif
- figure 1/1G/1G/1G GAPDH for FTO.Tif
- figure 1/1G/1G/1G GAPDH for METTL3 mark.Tif
- figure 1/1G/1G/1G GAPDH for METTL3.Tif
- figure 1/1G/1G/1G METTL3 mark.Tif
- figure 1/1G/1G/1G METTL3.Tif
- figure 1/1G/1G/1G quantif.xlsx
- figure 1/1H/
- figure 1/1H/1H/
- figure 1/1H/1H/1H Alkbh5 mark.Tif
- figure 1/1H/1H/1H Alkbh5.Tif
- figure 1/1H/1H/1H Fto mark.Tif
- figure 1/1H/1H/1H Fto.Tif
- figure 1/1H/1H/1H Gapdh for Alkbh5 mark.Tif
- figure 1/1H/1H/1H Gapdh for Alkbh5.Tif
- figure 1/1H/1H/1H Gapdh for Fto mark.Tif
- figure 1/1H/1H/1H Gapdh for Fto.Tif
- figure 1/1H/1H/1H Gapdh for Mettl3 mark.Tif
- figure 1/1H/1H/1H Gapdh for Mettl3.Tif
- figure 1/1H/1H/1H Mettl3 mark.Tif
- figure 1/1H/1H/1H Mettl3.Tif
- figure 1/1H/1H/1H quantif.xlsx
- figure 1/1I/
- figure 1/1I/1I/
- figure 1/1I/1I/1I m6A mark.Tif
- figure 1/1I/1I/1I m6A.Tif
- figure 1/1I/1I/1I MB.tif
- figure 1/1I/1I/1I quantif.xlsx
- figure 1/1J/
- figure 1/1J/1J/
- figure 1/1J/1J/1J ERM FTO DAPI.tif
- figure 1/1J/1J/1J ERM FTO.tif
- figure 1/1J/1J/1J ERM Fundus.tif
- figure 1/1J/1J/1J ERM OCT.tif
- figure 1/1J/1J/1J PDR FTO DAPI.tif
- figure 1/1J/1J/1J PDR FTO.tif
- figure 1/1J/1J/1J PDR Fundus.tif
- figure 1/1J/1J/1J PDR OCT.tif
- figure 1/1J/1J/1J quantif.xlsx
