# Supplementary material for: Lactylation-driven FTO targets CDK2 to aggravate microvascular anomalies in diabetic retinopathy
Source: EMBO Mol Med. 2024 Jan 31;16(2):294–318. doi: 10.1038/s44321-024-00025-1 (PMC10897304; doi:10.1038/s44321-024-00025-1)
Supplement: Supplementary file 2 — Source Data Fig. 1 [file 44321_2024_25_MOESM2_ESM.zip › figure 1/1A/1A/1A quantif.xlsx]

## Sheet: Sheet1
Relative dot intensity
	NG			HG
800ng	1.03811	0.90292	1.05897	0.788328	0.872158	0.857254
400ng	0.984851	1.01395	1.0012	0.585436	0.599617	0.705553
