# Supplementary material for: Lactylation-driven FTO targets CDK2 to aggravate microvascular anomalies in diabetic retinopathy
Source: EMBO Mol Med. 2024 Jan 31;16(2):294–318. doi: 10.1038/s44321-024-00025-1 (PMC10897304; doi:10.1038/s44321-024-00025-1)
Supplement: Supplementary file 2 — Source Data Fig. 1 [file 44321_2024_25_MOESM2_ESM.zip › figure 1/1B/1B/1B quantif.xlsx]

## Sheet: Sheet1
Relative m6A abundance
NG	HG
1.03501	0.777541
0.972246	0.728864
0.992741	0.773698
