# Supplementary material for: Lactylation-driven FTO targets CDK2 to aggravate microvascular anomalies in diabetic retinopathy
Source: EMBO Mol Med. 2024 Jan 31;16(2):294–318. doi: 10.1038/s44321-024-00025-1 (PMC10897304; doi:10.1038/s44321-024-00025-1)
Supplement: Supplementary file 2 — Source Data Fig. 1 [file 44321_2024_25_MOESM2_ESM.zip › figure 1/1C/1C/1C quantif.xlsx]

## Sheet: Sheet1
Relative dot intensity
	Ctrl			STZ
800 ng	1.06557	0.996851	0.937584	0.650395	0.636873	0.671208
400 ng	1.09022	0.94037	0.969412	0.378753	0.434225	0.446779
