# Supplementary material for: Lactylation-driven FTO targets CDK2 to aggravate microvascular anomalies in diabetic retinopathy
Source: EMBO Mol Med. 2024 Jan 31;16(2):294–318. doi: 10.1038/s44321-024-00025-1 (PMC10897304; doi:10.1038/s44321-024-00025-1)
Supplement: Supplementary file 2 — Source Data Fig. 1 [file 44321_2024_25_MOESM2_ESM.zip › figure 1/1D/1D/1D quantif.xlsx]

## Sheet: Sheet1
Relative m6A abundance
Ctrl	STZ
0.959488	0.525457
1.00784	0.577141
0.967084	0.540742
