# Supplementary material for: Lactylation-driven FTO targets CDK2 to aggravate microvascular anomalies in diabetic retinopathy
Source: EMBO Mol Med. 2024 Jan 31;16(2):294–318. doi: 10.1038/s44321-024-00025-1 (PMC10897304; doi:10.1038/s44321-024-00025-1)
Supplement: Supplementary file 2 — Source Data Fig. 1 [file 44321_2024_25_MOESM2_ESM.zip › figure 1/1E/1E/1E quantif.xlsx]

## Sheet: Sheet1
Relative mRNA expression
	NG			HG
METTL3	1.03383	1.05549	0.910676	0.79057	1.06111	0.738616
METTL14	0.998909	0.988519	1.01257	1.05474	1.09446	1.05999
WTAP	0.923454	0.997308	1.07924	1.10472	1.1853	1.23767
ALKBH5	1.01478	1.02151	0.963713	0.924263	0.907156	0.931608
FTO	0.954054	0.985701	1.06025	1.28725	1.30894	1.39954
