# Supplementary material for: Lactylation-driven FTO targets CDK2 to aggravate microvascular anomalies in diabetic retinopathy
Source: EMBO Mol Med. 2024 Jan 31;16(2):294–318. doi: 10.1038/s44321-024-00025-1 (PMC10897304; doi:10.1038/s44321-024-00025-1)
Supplement: Supplementary file 2 — Source Data Fig. 1 [file 44321_2024_25_MOESM2_ESM.zip › figure 1/1G/1G/1G quantif.xlsx]

## Sheet: Sheet1
Relative protein expression
	NG			HG
METTL3	0.923657	0.911507	1.16484	0.775933	1.0557	1.13302
ALKBH5	1.02018	0.807907	1.17191	1.00588	1.08588	1.16097
FTO	1.06777	0.848635	1.0836	1.61165	1.75203	1.7424
