# Supplementary material for: Lactylation-driven FTO targets CDK2 to aggravate microvascular anomalies in diabetic retinopathy
Source: EMBO Mol Med. 2024 Jan 31;16(2):294–318. doi: 10.1038/s44321-024-00025-1 (PMC10897304; doi:10.1038/s44321-024-00025-1)
Supplement: Supplementary file 2 — Source Data Fig. 1 [file 44321_2024_25_MOESM2_ESM.zip › figure 1/1H/1H/1H quantif.xlsx]

## Sheet: Sheet1
Relative protein expression
	Ctrl			STZ
Mettl3	0.785723	0.963817	1.25046	0.774094	0.692282	0.872434
Alkbh5	1.21156	0.88967	0.898774	0.828322	0.926037	0.886628
Fto	1.04327	0.872179	1.08455	1.20005	1.41377	1.65925
