# Supplementary material for: Lactylation-driven FTO targets CDK2 to aggravate microvascular anomalies in diabetic retinopathy
Source: EMBO Mol Med. 2024 Jan 31;16(2):294–318. doi: 10.1038/s44321-024-00025-1 (PMC10897304; doi:10.1038/s44321-024-00025-1)
Supplement: Supplementary file 2 — Source Data Fig. 1 [file 44321_2024_25_MOESM2_ESM.zip › figure 1/1I/1I/1I quantif.xlsx]

## Sheet: Sheet1
Relative dot intensity
	L-EV			L-FTO
800ng	0.941049	0.994581	1.06437	0.379445	0.424393	0.451796
400ng	0.783302	1.27671	0.939986	0.314934	0.300816	0.28215
