# Supplementary material for: Lactylation-driven FTO targets CDK2 to aggravate microvascular anomalies in diabetic retinopathy
Source: EMBO Mol Med. 2024 Jan 31;16(2):294–318. doi: 10.1038/s44321-024-00025-1 (PMC10897304; doi:10.1038/s44321-024-00025-1)
Supplement: Supplementary file 2 — Source Data Fig. 1 [file 44321_2024_25_MOESM2_ESM.zip › figure 1/1J/1J/1J quantif.xlsx]

## Sheet: Sheet1
Relative intensity
ERM	PDR
1.42294	0.845229
0.534304	1.37438
1.48457	1.17816
0.736272	1.58553
0.854987	1.25804
0.73879	0.888102
0.909191	1.71643
0.245854	1.40502
1.01722	1.10041
0.537057	1.69419
1.22275	0.752875
0.37728	0.854399
1.45957	1.1095
1.68731	1.03376
1.05325	0.782264
0.818131	1.25091
0.914622	1.33519
1.92041	1.42392
0.638304	1.07949
1.63298	2.24511
1.1111	0.973748
0.94575	1.79523
0.732285	2.53287
1.39763	1.31138
0.594408	1.52115
0.960756	0.922131
0.463814	1.07457
0.657121	1.15353
1.14258	0.989462
1.58213	0.868645
1.79226	0.984413
0.826937	0.828134
0.418419	2.49974
1.88468
0.284329
