# Supplementary material for: Lactylation-driven FTO targets CDK2 to aggravate microvascular anomalies in diabetic retinopathy
Source: EMBO Mol Med. 2024 Jan 31;16(2):294–318. doi: 10.1038/s44321-024-00025-1 (PMC10897304; doi:10.1038/s44321-024-00025-1)
Supplement: Supplementary file 3 — Source Data Fig. 2 [file 44321_2024_25_MOESM3_ESM.zip]

Archive with 82 entries (66 files):
- figure 2/2D/
- figure 2/2D/2D Ctrl.JPG
- figure 2/2D/2D L-EV.JPG
- figure 2/2D/2D L-FTO.JPG
- figure 2/2D/2D quantif.xlsx
- figure 2/2E/
- figure 2/2E/2E Ctrl.JPG
- figure 2/2E/2E FTO-siRNA.JPG
- figure 2/2E/2E quantif.xlsx
- figure 2/2E/2E scramble siRNA.JPG
- figure 2/2F/
- figure 2/2F/2F Ctrl EdU DAPI.tif
- figure 2/2F/2F Ctrl EdU.tif
- figure 2/2F/2F L-EV EdU DAPI.tif
- figure 2/2F/2F L-EV EdU.tif
- figure 2/2F/2F L-FTO EdU DAPI.tif
- figure 2/2F/2F L-FTO EdU.tif
- figure 2/2F/2F quantif.xlsx
- figure 2/2G/
- figure 2/2G/2G Ctrl EdU DAPI.tif
- figure 2/2G/2G Ctrl EdU.tif
- figure 2/2G/2G FTO-siRNA EdU DAPI.tif
- figure 2/2G/2G FTO-siRNA EdU.tif
- figure 2/2G/2G quantif.xlsx
- figure 2/2G/2G scramble siRNA EdU DAPI.tif
- figure 2/2G/2G scramble siRNA EdU.tif
- figure 2/2H/
- figure 2/2H/2H Cleaved caspase-3 mark.Tif
- figure 2/2H/2H Cleaved caspase-3.Tif
- figure 2/2H/2H GAPDH for Cleaved caspase-3 mark.Tif
- figure 2/2H/2H GAPDH for Cleaved caspase-3.Tif
- figure 2/2H/2H quantif.xlsx
- figure 2/2I/
- figure 2/2I/2I Cleaved caspase-3 mark.Tif
- figure 2/2I/2I Cleaved caspase-3.Tif
- figure 2/2I/2I GAPDH for Cleaved caspase-3 mark.Tif
- figure 2/2I/2I GAPDH for Cleaved caspase-3.Tif
- figure 2/2I/2I quantif.xlsx
- figure 2/2J/
- figure 2/2J/2J quantif.xlsx
- figure 2/2K/
- figure 2/2K/2K quantif.xlsx
- figure 2/2L/
- figure 2/2L/2L Ctrl.tif
- figure 2/2L/2L L-EV.tif
- figure 2/2L/2L L-FTO.tif
- figure 2/2L/2L quantif.xlsx
- figure 2/2M/
- figure 2/2M/2M Ctrl.tif
- figure 2/2M/2M FTO-siRNA.tif
- figure 2/2M/2M quantif.xlsx
- figure 2/2M/2M scramble siRNA.tif
- figure 2/2N/
- figure 2/2N/2N Ctrl 0h.tif
- figure 2/2N/2N Ctrl 24h.tif
- figure 2/2N/2N L-EV 0h.tif
- figure 2/2N/2N L-EV 24h.tif
- figure 2/2N/2N L-FTO 0h.tif
- figure 2/2N/2N L-FTO 24h.tif
- figure 2/2N/2N quantif.xlsx
- figure 2/2O/
- figure 2/2O/2O Ctrl 0h.tif
- figure 2/2O/2O Ctrl 24h.tif
- figure 2/2O/2O FTO-siRNA 0h.tif
- figure 2/2O/2O FTO-siRNA 24h.tif
- figure 2/2O/2O quantif.xlsx
- figure 2/2O/2O scramble siRNA 0h.tif
- figure 2/2O/2O scramble siRNA 24h.tif
- figure 2/2P/
- figure 2/2P/2P quantif.xlsx
- figure 2/2Q/
- figure 2/2Q/2Q quantif.xlsx
- figure 2/2R/
- figure 2/2R/2R Ctrl.tif
- figure 2/2R/2R L-EV.tif
- figure 2/2R/2R L-FTO.tif
- figure 2/2R/2R quantif.xlsx
- figure 2/2S/
- figure 2/2S/2S Ctrl.tif
- figure 2/2S/2S FTO-siRNA.tif
- figure 2/2S/2S quantif.xlsx
- figure 2/2S/2S scramble siRNA.tif
