# Supplementary material for: Lactylation-driven FTO targets CDK2 to aggravate microvascular anomalies in diabetic retinopathy
Source: EMBO Mol Med. 2024 Jan 31;16(2):294–318. doi: 10.1038/s44321-024-00025-1 (PMC10897304; doi:10.1038/s44321-024-00025-1)
Supplement: Supplementary file 3 — Source Data Fig. 2 [file 44321_2024_25_MOESM3_ESM.zip › figure 2/2D/2D quantif.xlsx]

## Sheet: Sheet1
S+G2 population %
Ctrl	L-EV	L-FTO
36.03	34.4	42
31.9	35.6	46
33.8	31.8	58.9
