# Supplementary material for: Lactylation-driven FTO targets CDK2 to aggravate microvascular anomalies in diabetic retinopathy
Source: EMBO Mol Med. 2024 Jan 31;16(2):294–318. doi: 10.1038/s44321-024-00025-1 (PMC10897304; doi:10.1038/s44321-024-00025-1)
Supplement: Supplementary file 3 — Source Data Fig. 2 [file 44321_2024_25_MOESM3_ESM.zip › figure 2/2G/2G quantif.xlsx]

## Sheet: Sheet1
Edu positive cells %
Ctrl	scramle siRNA	FTO-siRNA
12.2444	13.4203	9.94279
14.1485	12.0796	9.7326
12.3122	12.516	10.3223
