# Supplementary material for: Lactylation-driven FTO targets CDK2 to aggravate microvascular anomalies in diabetic retinopathy
Source: EMBO Mol Med. 2024 Jan 31;16(2):294–318. doi: 10.1038/s44321-024-00025-1 (PMC10897304; doi:10.1038/s44321-024-00025-1)
Supplement: Supplementary file 3 — Source Data Fig. 2 [file 44321_2024_25_MOESM3_ESM.zip › figure 2/2J/2J quantif.xlsx]

## Sheet: Sheet1
Relative mRNA expression
	L-EV			L-FTO
CXCR4	1.13199	0.939165	0.928841	2.98639	2.6867	2.79284
FSCN1	1.20925	0.944929	0.845821	1.90196	1.57172	1.76762
APLN	0.99062	0.791212	1.21817	2.13563	3.31113	1.88246
ESM1	0.791123	0.916251	1.29263	1.82097	1.99517	1.85211
PLAUR	0.795049	1.1081	1.09686	3.18708	3.86163	3.74123
