# Supplementary material for: Lactylation-driven FTO targets CDK2 to aggravate microvascular anomalies in diabetic retinopathy
Source: EMBO Mol Med. 2024 Jan 31;16(2):294–318. doi: 10.1038/s44321-024-00025-1 (PMC10897304; doi:10.1038/s44321-024-00025-1)
Supplement: Supplementary file 3 — Source Data Fig. 2 [file 44321_2024_25_MOESM3_ESM.zip › figure 2/2K/2K quantif.xlsx]

## Sheet: Sheet1
Relative mRNA expression
	Scramble siRNA			FTO-siRNA
CXCR4	0.98293	1.09996	0.917108	0.417703	0.43848	0.556557
FSCN1	1.00623	1.0129	0.980875	0.596049	0.584757	0.598182
APLN	0.912254	1.11723	0.970515	0.235978	0.230239	0.33364
ESM1	0.696351	0.984464	1.31919	0.514643	0.246789	0.208353
PLAUR	0.969933	1.02073	1.00934	0.257242	0.316298	0.317634
