# Supplementary material for: Lactylation-driven FTO targets CDK2 to aggravate microvascular anomalies in diabetic retinopathy
Source: EMBO Mol Med. 2024 Jan 31;16(2):294–318. doi: 10.1038/s44321-024-00025-1 (PMC10897304; doi:10.1038/s44321-024-00025-1)
Supplement: Supplementary file 3 — Source Data Fig. 2 [file 44321_2024_25_MOESM3_ESM.zip › figure 2/2L/2L quantif.xlsx]

## Sheet: Sheet1
Relative cell migration
Ctrl	L-EV	L-FTO
1.01126	1.01733	1.12119
0.988918	0.92503	1.09872
1.0017	1.01447	1.12629
