# Supplementary material for: Lactylation-driven FTO targets CDK2 to aggravate microvascular anomalies in diabetic retinopathy
Source: EMBO Mol Med. 2024 Jan 31;16(2):294–318. doi: 10.1038/s44321-024-00025-1 (PMC10897304; doi:10.1038/s44321-024-00025-1)
Supplement: Supplementary file 3 — Source Data Fig. 2 [file 44321_2024_25_MOESM3_ESM.zip › figure 2/2M/2M quantif.xlsx]

## Sheet: Sheet1
Relative cell migration
Ctrl	scramble siRNA	FTO-siRNA
0.906223	0.914982	0.679162
1.02026	0.924247	0.766079
1.05007	0.97579	0.820654
