# Supplementary material for: Lactylation-driven FTO targets CDK2 to aggravate microvascular anomalies in diabetic retinopathy
Source: EMBO Mol Med. 2024 Jan 31;16(2):294–318. doi: 10.1038/s44321-024-00025-1 (PMC10897304; doi:10.1038/s44321-024-00025-1)
Supplement: Supplementary file 3 — Source Data Fig. 2 [file 44321_2024_25_MOESM3_ESM.zip › figure 2/2O/2O quantif.xlsx]

## Sheet: Sheet1
Relative wound closure
Ctrl	scramble siRNA	FTO-siRNA
1.03186	1.06046	0.375341
0.956708	1.03003	0.569621
1.01143	1.02953	0.582476
