# Supplementary material for: Lactylation-driven FTO targets CDK2 to aggravate microvascular anomalies in diabetic retinopathy
Source: EMBO Mol Med. 2024 Jan 31;16(2):294–318. doi: 10.1038/s44321-024-00025-1 (PMC10897304; doi:10.1038/s44321-024-00025-1)
Supplement: Supplementary file 3 — Source Data Fig. 2 [file 44321_2024_25_MOESM3_ESM.zip › figure 2/2P/2P quantif.xlsx]

## Sheet: Sheet1
Migrative index
hours post transfection	L-FTO			L--EV
24	4.7178	5.0375	4.5695	3.7757	3.1507	2.8634
48	5.1907	5.4865	5.3264	5.4931	5.1489	4.9603
72	5.4183	5.8374	5.7569	5.7664	5.6959	5.4794
