# Supplementary material for: Lactylation-driven FTO targets CDK2 to aggravate microvascular anomalies in diabetic retinopathy
Source: EMBO Mol Med. 2024 Jan 31;16(2):294–318. doi: 10.1038/s44321-024-00025-1 (PMC10897304; doi:10.1038/s44321-024-00025-1)
Supplement: Supplementary file 3 — Source Data Fig. 2 [file 44321_2024_25_MOESM3_ESM.zip › figure 2/2Q/2Q quantif.xlsx]

## Sheet: Sheet1
migrative index
hours post transfection	scramble siRNA			FTO-siRNA
24	3.236	3.8964	4.3447	0.673	0.5516	0.7327
48	5.2052	5.3938	5.4106	3.3199	3.1629	3.2775
72	5.7363	5.7015	5.6568	4.6188	4.688	4.7115
