# Supplementary material for: Lactylation-driven FTO targets CDK2 to aggravate microvascular anomalies in diabetic retinopathy
Source: EMBO Mol Med. 2024 Jan 31;16(2):294–318. doi: 10.1038/s44321-024-00025-1 (PMC10897304; doi:10.1038/s44321-024-00025-1)
Supplement: Supplementary file 3 — Source Data Fig. 2 [file 44321_2024_25_MOESM3_ESM.zip › figure 2/2R/2R quantif.xlsx]

## Sheet: Sheet1
Relative branching length				Relative node number
Ctrl	L-EV	L-FTO		Ctrl	L-EV	L-FTO
1.04916	1.00344	1.15941		1.10753	1.01782	1.31142
0.982433	1.02645	1.18483		0.96288	1.04307	1.36937
0.97236	1.00662	1.13696		0.981332	1.06106	1.30203
