# Supplementary material for: Lactylation-driven FTO targets CDK2 to aggravate microvascular anomalies in diabetic retinopathy
Source: EMBO Mol Med. 2024 Jan 31;16(2):294–318. doi: 10.1038/s44321-024-00025-1 (PMC10897304; doi:10.1038/s44321-024-00025-1)
Supplement: Supplementary file 3 — Source Data Fig. 2 [file 44321_2024_25_MOESM3_ESM.zip › figure 2/2S/2S quantif.xlsx]

## Sheet: Sheet1
Relative branching length				Relative node number
Ctrl	scramle siRNA	FTO-siRNA		Ctrl	scramle siRNA	FTO-siRNA
0.988057	1.02024	0.702881		0.925517	0.951227	0.734345
0.97278	1.0306	0.710417		0.912153	0.982384	0.68211
1.03916	0.965474	0.856322		1.16233	0.960696	0.732359
