# Supplementary material for: Lactylation-driven FTO targets CDK2 to aggravate microvascular anomalies in diabetic retinopathy
Source: EMBO Mol Med. 2024 Jan 31;16(2):294–318. doi: 10.1038/s44321-024-00025-1 (PMC10897304; doi:10.1038/s44321-024-00025-1)
Supplement: Supplementary file 4 — Source Data Fig. 3 [file 44321_2024_25_MOESM4_ESM.zip]

Archive with 62 entries (54 files):
- figure 3/3B/
- figure 3/3B/3B IB4 Ctrl deep.tif
- figure 3/3B/3B IB4 Ctrl superficial.tif
- figure 3/3B/3B IB4 Ctrl upper line.tif
- figure 3/3B/3B IB4 OIR deep.tif
- figure 3/3B/3B IB4 OIR superficial.tif
- figure 3/3B/3B IB4 OIR upper line.tif
- figure 3/3B/3B IB4 OIR+AAV-blank deep.tif
- figure 3/3B/3B IB4 OIR+AAV-blank superficial.tif
- figure 3/3B/3B IB4 OIR+AAV-blank upper line.tif
- figure 3/3B/3B IB4 OIR+AAV-Fto deep.tiff
- figure 3/3B/3B IB4 OIR+AAV-Fto superficial.tiff
- figure 3/3B/3B IB4 OIR+AAV-Fto upper line.tif
- figure 3/3B/3B quantif.xlsx
- figure 3/3C/
- figure 3/3C/3C Ctrl EdU.tif
- figure 3/3C/3C Ctrl EdU+IB4.tif
- figure 3/3C/3C OIR EdU.tif
- figure 3/3C/3C OIR EdU+IB4.tif
- figure 3/3C/3C OIR+AAV-blank EdU.tif
- figure 3/3C/3C OIR+AAV-blank EdU+IB4.tif
- figure 3/3C/3C OIR+AAV-Fto EdU.tif
- figure 3/3C/3C OIR+AAV-Fto EdU+IB4.tif
- figure 3/3C/3C quantif.xlsx
- figure 3/3D/
- figure 3/3D/3D IB4 tip cell Ctrl.tif
- figure 3/3D/3D IB4 tip cell OIR.tif
- figure 3/3D/3D IB4 tip cell OIR+AAV-blank.tif
- figure 3/3D/3D IB4 tip cell OIR+AAV-Fto.tif
- figure 3/3D/3D quantif.xlsx
- figure 3/3E/
- figure 3/3E/3E quantif.xlsx
- figure 3/3F/
- figure 3/3F/3F quantif.xlsx
- figure 3/3G/
- figure 3/3G/3G Ctrl PDGFRa┬.tif
- figure 3/3G/3G Ctrl PDGFRa┬+IB4.tif
- figure 3/3G/3G OIR PDGFRa┬.tif
- figure 3/3G/3G OIR PDGFRa┬+IB4.tif
- figure 3/3G/3G OIR+AAV-blank PDGFRa┬.tif
- figure 3/3G/3G OIR+AAV-blank PDGFRa┬+IB4.tif
- figure 3/3G/3G OIR+AAV-Fto PDGFRa┬.tif
- figure 3/3G/3G OIR+AAV-Fto PDGFRa┬+IB4.tif
- figure 3/3G/3G quantif.xlsx
- figure 3/3I/
- figure 3/3I/3I Antisense mRNA 1.tif
- figure 3/3I/3I Antisense mRNA 2.tif
- figure 3/3I/3I Antisense mRNA 3.tif
- figure 3/3I/3I Ctrl 1.tif
- figure 3/3I/3I Ctrl 2.tif
- figure 3/3I/3I Ctrl 3.tif
- figure 3/3I/3I fto mRNA 120ng 1.tif
- figure 3/3I/3I fto mRNA 120ng 2.tif
- figure 3/3I/3I fto mRNA 120ng 3.tif
- figure 3/3J/
- figure 3/3J/3J 3% glucose lower line.tif
- figure 3/3J/3J 3% glucose upper line.tif
- figure 3/3J/3J Ctrl lower line.tif
- figure 3/3J/3J Ctrl upper line.tif
- figure 3/3J/3J fto mRNA+3% glucose lower line.tif
- figure 3/3J/3J fto mRNA+3% glucose upper line.tif
- figure 3/3J/3J quantif.xlsx
