# Supplementary material for: Lactylation-driven FTO targets CDK2 to aggravate microvascular anomalies in diabetic retinopathy
Source: EMBO Mol Med. 2024 Jan 31;16(2):294–318. doi: 10.1038/s44321-024-00025-1 (PMC10897304; doi:10.1038/s44321-024-00025-1)
Supplement: Supplementary file 4 — Source Data Fig. 3 [file 44321_2024_25_MOESM4_ESM.zip › figure 3/3B/3B quantif.xlsx]

## Sheet: Sheet1
NVT area %					Avascular area %
Ctrl	OIR	OIR+AAV-blank	OIR+AAV-Fto		Ctrl	OIR	OIR+AAV-blank	OIR+AAV-Fto
0	11.3789	10.156	11.038		0	13.5345	14.5731	16.2569
0	12.7189	8.587	14.388		0	9.06053	15.6917	11.9382
0	9.6319	12.7865	10.745		0	11.4124	11.7037	12.4348
0	6.36938	13.452	16.695		0	12.0455	13.0327	10.812
0	4.31258	7.46	10.508		0	13.2002	10.709	17.5721
0	10.864	9.069	12.278		0	14.8071	11.9191	9.79159
0	8.86085	9.597	8.354		0	10.5799	15.2023	16.7034
0	7.57477	5.016	13.235		0	15.6071	10.1373	10.9229
0	5.34995	8.475	10.999		0	14.5774	11.0478	17.4927
0	9.70163	6.99	14.433		0	9.91243	9.36186	18.3933
0	8.07057	10.165	11.98		0	10.4471	15.001	10.7296
