# Supplementary material for: Lactylation-driven FTO targets CDK2 to aggravate microvascular anomalies in diabetic retinopathy
Source: EMBO Mol Med. 2024 Jan 31;16(2):294–318. doi: 10.1038/s44321-024-00025-1 (PMC10897304; doi:10.1038/s44321-024-00025-1)
Supplement: Supplementary file 4 — Source Data Fig. 3 [file 44321_2024_25_MOESM4_ESM.zip › figure 3/3C/3C quantif.xlsx]

## Sheet: Sheet1
No.of Edu positive cells (per field)
Ctrl	OIR	OIR + AAV-blank	OIR + AAV-Fto
32	62	61	140
41	66	58	90
29	57	78	103
33	74	64	88
