# Supplementary material for: Lactylation-driven FTO targets CDK2 to aggravate microvascular anomalies in diabetic retinopathy
Source: EMBO Mol Med. 2024 Jan 31;16(2):294–318. doi: 10.1038/s44321-024-00025-1 (PMC10897304; doi:10.1038/s44321-024-00025-1)
Supplement: Supplementary file 4 — Source Data Fig. 3 [file 44321_2024_25_MOESM4_ESM.zip › figure 3/3D/3D quantif.xlsx]

## Sheet: Sheet1
No. of tip cells (per field)
Ctrl	OIR	OIR+AAV-blank	OIR+AAV-Fto
0	3	2	5
1	1	3	6
1	6	5	8
2	8	3	5
1	7	2	10
2	2	3	6
0	4	7	7
0	3	5	8
1	7	6	8
3	3	7	6
1	5	4	7
0	4	8	3
