# Supplementary material for: Lactylation-driven FTO targets CDK2 to aggravate microvascular anomalies in diabetic retinopathy
Source: EMBO Mol Med. 2024 Jan 31;16(2):294–318. doi: 10.1038/s44321-024-00025-1 (PMC10897304; doi:10.1038/s44321-024-00025-1)
Supplement: Supplementary file 4 — Source Data Fig. 3 [file 44321_2024_25_MOESM4_ESM.zip › figure 3/3E/3E quantif.xlsx]

## Sheet: Sheet1
Relative Apln mRNA
Ctrl	OIR	OIR + AAV-blank	OIR + AAV-Fto
0.87337	2.12862	2.10771	4.68716
1.09121	1.61717	2.10693	3.78695
1.03542	2.78067	2.30732	3.58813
