# Supplementary material for: Lactylation-driven FTO targets CDK2 to aggravate microvascular anomalies in diabetic retinopathy
Source: EMBO Mol Med. 2024 Jan 31;16(2):294–318. doi: 10.1038/s44321-024-00025-1 (PMC10897304; doi:10.1038/s44321-024-00025-1)
Supplement: Supplementary file 4 — Source Data Fig. 3 [file 44321_2024_25_MOESM4_ESM.zip › figure 3/3F/3F quantif.xlsx]

## Sheet: Sheet1
Relative Esm1 mRNA
Ctrl	OIR	OIR + AAV-blank	OIR + AAV-Fto
0.958918	1.95231	2.15354	6.89522
1.1279	3.3095	1.96112	6.44763
0.913187	2.77683	2.45467	5.8927
