# Supplementary material for: Lactylation-driven FTO targets CDK2 to aggravate microvascular anomalies in diabetic retinopathy
Source: EMBO Mol Med. 2024 Jan 31;16(2):294–318. doi: 10.1038/s44321-024-00025-1 (PMC10897304; doi:10.1038/s44321-024-00025-1)
Supplement: Supplementary file 4 — Source Data Fig. 3 [file 44321_2024_25_MOESM4_ESM.zip › figure 3/3G/3G quantif.xlsx]

## Sheet: Sheet1
Relative PDGFRβ coverage
Ctrl	OIR	OIR + AAV-blank	OIR + AAV-Fto
0.877481	0.930978	0.974176	0.213019
1.15011	1.18638	1.17918	0.237063
1.02152	0.945247	0.893225	0.205093
0.950888	0.930978	0.802544	0.110703
