# Supplementary material for: Lactylation-driven FTO targets CDK2 to aggravate microvascular anomalies in diabetic retinopathy
Source: EMBO Mol Med. 2024 Jan 31;16(2):294–318. doi: 10.1038/s44321-024-00025-1 (PMC10897304; doi:10.1038/s44321-024-00025-1)
Supplement: Supplementary file 4 — Source Data Fig. 3 [file 44321_2024_25_MOESM4_ESM.zip › figure 3/3J/3J quantif.xlsx]

## Sheet: Sheet1
zebrafish relative density
Ctrl	3% glucose	fto mRNA + 3% glucose
1.20791	1.25014	1.55885
1.29069	0.996217	1.48966
0.757182	1.07447	1.50916
1.05282	0.865622	1.68001
0.691402	1.00517	1.57911
Vessel diameter (μm)
Ctrl	3% glucose	fto mRNA + 3% glucose
11.522	10.5285	14.8216
9.76465	14.4461	10.6285
12.9826	11.7067	12.8937
11.7538	10.3579	16.4709
13.9401	9.58578	12.4262
9.27398	8.05218	13.3156
9.09349	10.6767	17.9835
9.10263	11.2621	12.3601
12.9801		12.0769
10.9974		11.7821
