# Supplementary material for: Lactylation-driven FTO targets CDK2 to aggravate microvascular anomalies in diabetic retinopathy
Source: EMBO Mol Med. 2024 Jan 31;16(2):294–318. doi: 10.1038/s44321-024-00025-1 (PMC10897304; doi:10.1038/s44321-024-00025-1)
Supplement: Supplementary file 5 — Source Data Fig. 4 [file 44321_2024_25_MOESM5_ESM.zip]

Archive with 101 entries (91 files):
- figure 4/4B/
- figure 4/4B/4B Ctrl 3.5M.tif
- figure 4/4B/4B Ctrl 5M.tif
- figure 4/4B/4B STZ 3.5M.tif
- figure 4/4B/4B STZ 5M.tif
- figure 4/4B/4B STZ+AAV-blank 3.5M.tif
- figure 4/4B/4B STZ+AAV-blank 5M.tif
- figure 4/4B/4B STZ+AAV-Fto 3.5M.tif
- figure 4/4B/4B STZ+AAV-Fto 5M.tif
- figure 4/4C/
- figure 4/4C/4C Ctrl.tif
- figure 4/4C/4C STZ.tif
- figure 4/4C/4C STZ+AAV-blank.tif
- figure 4/4C/4C STZ+AAV-Fto.tif
- figure 4/4D/
- figure 4/4D/4D Ctrl.tif
- figure 4/4D/4D quantif.xlsx
- figure 4/4D/4D STZ.tif
- figure 4/4D/4D STZ+AAV-blank.tif
- figure 4/4D/4D STZ+AAV-Fto.tif
- figure 4/4E/
- figure 4/4E/4E Ctrl 3D.tif
- figure 4/4E/4E Ctrl lower line.tif
- figure 4/4E/4E Ctrl upper line.tif
- figure 4/4E/4E quantif.xlsx
- figure 4/4E/4E STZ 3D.tif
- figure 4/4E/4E STZ lower line.tif
- figure 4/4E/4E STZ upper line.tif
- figure 4/4E/4E STZ+AAV-blank 3D.tif
- figure 4/4E/4E STZ+AAV-blank lower line.tif
- figure 4/4E/4E STZ+AAV-blank upper line.tif
- figure 4/4E/4E STZ+AAV-Fto 3D.tif
- figure 4/4E/4E STZ+AAV-Fto lower line.tif
- figure 4/4E/4E STZ+AAV-Fto upper line.tif
- figure 4/4F/
- figure 4/4F/4F Ctrl VE cadherin lower.tif
- figure 4/4F/4F Ctrl VE cadherin upper.tif
- figure 4/4F/4F Ctrl VE cadherin+IB4 lower.tif
- figure 4/4F/4F Ctrl VE cadherin+IB4 upper.tif
- figure 4/4F/4F quantif.xlsx
- figure 4/4F/4F STZ VE cadherin lower.tif
- figure 4/4F/4F STZ VE cadherin upper.tif
- figure 4/4F/4F STZ VE cadherin+IB4 lower.tif
- figure 4/4F/4F STZ VE cadherin+IB4 upper.tif
- figure 4/4F/4F STZ+AAV-blank VE cadherin lower.tif
- figure 4/4F/4F STZ+AAV-blank VE cadherin upper.tif
- figure 4/4F/4F STZ+AAV-blank VE cadherin+IB4 lower.tif
- figure 4/4F/4F STZ+AAV-blank VE cadherin+IB4 upper.tif
- figure 4/4F/4F STZ+AAV-Fto VE cadherin lower.tif
- figure 4/4F/4F STZ+AAV-Fto VE cadherin upper.tif
- figure 4/4F/4F STZ+AAV-Fto VE cadherin+IB4 lower.tif
- figure 4/4F/4F STZ+AAV-Fto VE cadherin+IB4 upper.tif
- figure 4/4G/
- figure 4/4G/4G Gapdh for ZO-1 mark replicate.Tif
- figure 4/4G/4G Gapdh for ZO-1 mark.Tif
- figure 4/4G/4G Gapdh for ZO-1 replicate.Tif
- figure 4/4G/4G Gapdh for ZO-1.Tif
- figure 4/4G/4G quantif.xlsx
- figure 4/4G/4G ZO-1 mark replicate.Tif
- figure 4/4G/4G ZO-1 mark.Tif
- figure 4/4G/4G ZO-1 replicate.Tif
- figure 4/4G/4G ZO-1.Tif
- figure 4/4H/
- figure 4/4H/4H Ctrl NG2.tif
- figure 4/4H/4H Ctrl NG2+IB4.tif
- figure 4/4H/4H quantif.xlsx
- figure 4/4H/4H STZ NG2.tif
- figure 4/4H/4H STZ NG2+IB4.tif
- figure 4/4H/4H STZ+AAV-blank NG2.tif
- figure 4/4H/4H STZ+AAV-blank NG2+IB4.tif
- figure 4/4H/4H STZ+AAV-Fto NG2.tif
- figure 4/4H/4H STZ+AAV-Fto NG2+IB4.tif
- figure 4/4I/
- figure 4/4I/4I Ctrl PDGFRB.tif
- figure 4/4I/4I Ctrl PDGFRB+IB4.tif
- figure 4/4I/4I quantif.xlsx
- figure 4/4I/4I STZ PDGFRB.tif
- figure 4/4I/4I STZ PDGFRB+IB4.tif
- figure 4/4I/4I STZ+AAV-blank PDGFRB.tif
- figure 4/4I/4I STZ+AAV-blank PDGFRB+IB4.tif
- figure 4/4I/4I STZ+AAV-Fto PDGFRB.tif
- figure 4/4I/4I STZ+AAV-Fto PDGFRB+IB4.tif
- figure 4/4J/
- figure 4/4J/4J Ctrl.tif
- figure 4/4J/4J quantif.xlsx
- figure 4/4J/4J STZ PAS.tif
- figure 4/4J/4J STZ+AAV-blank.tif
- figure 4/4J/4J STZ+AAV-Fto.tif
- figure 4/4K/
- figure 4/4K/4K Ctrl lower line left.tif
- figure 4/4K/4K Ctrl lower line right.tif
- figure 4/4K/4K Ctrl upper line.tif
- figure 4/4K/4K STZ IB4 lower line right.tif
- figure 4/4K/4K STZ lower line left.tif
- figure 4/4K/4K STZ upper line.tif
- figure 4/4K/4K STZ+AAV-blank lower line left.tif
- figure 4/4K/4K STZ+AAV-blank lower line right.tif
- figure 4/4K/4K STZ+AAV-blank upper line.tif
- figure 4/4K/4K STZ+AAV-Fto lower line left.tif
- figure 4/4K/4K STZ+AAV-Fto lower line right.tif
- figure 4/4K/4K STZ+AAV-Fto upper line.tif
