# Supplementary material for: Lactylation-driven FTO targets CDK2 to aggravate microvascular anomalies in diabetic retinopathy
Source: EMBO Mol Med. 2024 Jan 31;16(2):294–318. doi: 10.1038/s44321-024-00025-1 (PMC10897304; doi:10.1038/s44321-024-00025-1)
Supplement: Supplementary file 5 — Source Data Fig. 4 [file 44321_2024_25_MOESM5_ESM.zip › figure 4/4D/4D quantif.xlsx]

## Sheet: Sheet1
Relative Texas red dextran leakage area
Ctrl	STZ	STZ + AAV-blank	STZ + AAV-Fto
0.0439212	1.03441	0.966267	1.39084
0.0439212	0.963341	0.995547	1.42012
0.073202	1.00225	1.09993	1.47868
