# Supplementary material for: Lactylation-driven FTO targets CDK2 to aggravate microvascular anomalies in diabetic retinopathy
Source: EMBO Mol Med. 2024 Jan 31;16(2):294–318. doi: 10.1038/s44321-024-00025-1 (PMC10897304; doi:10.1038/s44321-024-00025-1)
Supplement: Supplementary file 5 — Source Data Fig. 4 [file 44321_2024_25_MOESM5_ESM.zip › figure 4/4E/4E quantif.xlsx]

## Sheet: Sheet1
Evans blue leakage area %
Ctrl	STZ	STZ + AAV-blank	STZ + AAV-Fto
11.5138	16.0081	16.8154	21.3018
9.376	18.669	15.2474	24.8978
8.16898	16.9617	17.1242	27.7944
Relative intensity
Ctrl	STZ	STZ + AAV-blank	STZ + AAV-Fto
1.03029	1.60899	1.72286	2.40723
0.971906	1.59221	1.35598	2.17708
1.085	1.43935	1.7336	2.68466
1.0555	1.25639	1.70379	3.06765
0.857297	1.3888	1.273	2.85509
Flourescence
Distance (μm)	Ctrl				STZ				STZ + AAV-blank				STZ + AAV-Fto
-60	6.121	6.234	5.421	7.561	8.19	10.267	9.819	8.171	7.99	10.293	11.872	12.776	22.421	21.716	23.271	22.19
-50	8.879	8.89	10.023	8.981	12.379	11.81	13.101	14.378	10.881	13.921	15.983	17.829	28.21	26.781	29.019	27.182
-40	9.871	9.978	10.236	9.871	16.79	14.89	18.189	16.301	16.199	18.92	19.025	18.345	36.91	33.891	37.619	38.172
-30	11.781	11.019	11.251	11.99	18.981	19.79	22.781	23.91	18.212	20.103	22.98	19.203	40.568	39.811	42.891	42.213
-20	12.897	10.921	11.678	12.198	20.801	24.578	26.551	25.671	26.234	28.138	27.676	26.823	44.29	47.278	46.182	48.162
-10	13.981	11.872	13.786	13.871	24.891	29.781	27.189	26.451	30.102	27.001	29.538	30.663	46.901	52.691	51.89	53.896
0	14.67	12.561	15.3	14.99	30.456	32.456	34.678	29.012	28.983	29.201	30.291	32.219	50.879	55.332	56.19	54.23
10	13.32	12.43	13.562	15.21	26.789	28.345	25.678	27.667	29.101	28.997	28.053	27.459	48.301	47.267	50.281	48.918
20	12.45	12.33	11.12	10.921	20.345	22.678	24.567	28.012	22.91	24.191	25.787	23.549	40.234	41.102	44.29	42.182
30	10.43	9.58	9.98	10.32	15.681	16.324	18.167	22.781	18.212	17.901	18.293	16.341	38.687	37.281	36.91	39.532
40	9.21	8.23	8.87	7.65	12.705	13.89	14.89	18.678	10.291	12.885	13.445	11.213	30.291	28.067	32.183	29.192
50	8.32	7.982	8.102	6.431	10.781	9.123	11.189	13.901	9.102	10.291	11.243	12.192	29.013	27.23	26.819	28.913
60	5.321	6.756	8.021	6.732	9.871	8.651	9.891	8.819	8.771	9.329	7.887	8.885	25.901	25.012	22.91	20.281
