# Supplementary material for: Lactylation-driven FTO targets CDK2 to aggravate microvascular anomalies in diabetic retinopathy
Source: EMBO Mol Med. 2024 Jan 31;16(2):294–318. doi: 10.1038/s44321-024-00025-1 (PMC10897304; doi:10.1038/s44321-024-00025-1)
Supplement: Supplementary file 5 — Source Data Fig. 4 [file 44321_2024_25_MOESM5_ESM.zip › figure 4/4F/4F quantif.xlsx]

## Sheet: Sheet1
Relative VE-cadherin coverage
Ctrl	STZ	STZ + AAV-blank	STZ + AAV-Fto
0.917363	0.609695	0.69057	0.520657
1.19302	0.659968	0.653587	0.280734
1.00877	0.631256	0.560131	0.376417
1.08715	0.668921	0.593191	0.517725
0.933155	0.701147	0.556795	0.444963
0.860549	0.482442	0.622478	0.333708
