# Supplementary material for: Lactylation-driven FTO targets CDK2 to aggravate microvascular anomalies in diabetic retinopathy
Source: EMBO Mol Med. 2024 Jan 31;16(2):294–318. doi: 10.1038/s44321-024-00025-1 (PMC10897304; doi:10.1038/s44321-024-00025-1)
Supplement: Supplementary file 5 — Source Data Fig. 4 [file 44321_2024_25_MOESM5_ESM.zip › figure 4/4G/4G quantif.xlsx]

## Sheet: Sheet1
Relative ZO-1 protein
Ctrl	STZ	STZ+AAV-blank	STZ+AAV-FTO
0.973495	0.584673	0.493619	0.280271
0.954294	0.633854	0.665353	0.264476
1.07221	0.625036	0.601834	0.290073
