# Supplementary material for: Lactylation-driven FTO targets CDK2 to aggravate microvascular anomalies in diabetic retinopathy
Source: EMBO Mol Med. 2024 Jan 31;16(2):294–318. doi: 10.1038/s44321-024-00025-1 (PMC10897304; doi:10.1038/s44321-024-00025-1)
Supplement: Supplementary file 5 — Source Data Fig. 4 [file 44321_2024_25_MOESM5_ESM.zip › figure 4/4H/4H quantif.xlsx]

## Sheet: Sheet1
Relative NG2 coverage
Ctrl	STZ	STZ + AAV-blank	STZ + AAV-Fto
0.879881	0.662521	0.694367	0.339068
1.08265	0.765377	0.675709	0.346386
1.23754	0.544313	0.602788	0.414905
0.870288	0.428057	0.53033	0.42437
0.929638	0.586591	0.668154	0.270594
