# Supplementary material for: Lactylation-driven FTO targets CDK2 to aggravate microvascular anomalies in diabetic retinopathy
Source: EMBO Mol Med. 2024 Jan 31;16(2):294–318. doi: 10.1038/s44321-024-00025-1 (PMC10897304; doi:10.1038/s44321-024-00025-1)
Supplement: Supplementary file 5 — Source Data Fig. 4 [file 44321_2024_25_MOESM5_ESM.zip › figure 4/4I/4I quantif.xlsx]

## Sheet: Sheet1
Relative PDGFRβ coverage
Ctrl	STZ	STZ + AAV-blank	STZ + AAV-Fto
1.21682	0.87507	0.837448	0.337359
0.909049	0.768216	0.610678	0.358565
1.07634	0.623126	0.678874	0.26147
0.960825	0.622842	0.632082	0.270635
0.836961	0.586141	0.895932	0.610678
