# Supplementary material for: Lactylation-driven FTO targets CDK2 to aggravate microvascular anomalies in diabetic retinopathy
Source: EMBO Mol Med. 2024 Jan 31;16(2):294–318. doi: 10.1038/s44321-024-00025-1 (PMC10897304; doi:10.1038/s44321-024-00025-1)
Supplement: Supplementary file 5 — Source Data Fig. 4 [file 44321_2024_25_MOESM5_ESM.zip › figure 4/4J/4J quantif.xlsx]

## Sheet: Sheet1
No. of acellular capillaries (per field)
Ctrl	STZ	STZ + AAV-blank	STZ + AAV-Fto
0	2	2	9
0	2	2	3
2	2	2	2
1	3	2	6
1	3	2	6
1	3	3	4
2	3	3	4
2	3	3	6
1	3	4	6
3	4	4	4
1	4	4	3
1	4	4	2
1	4	5	7
1	5	5	3
