# Supplementary material for: Lactylation-driven FTO targets CDK2 to aggravate microvascular anomalies in diabetic retinopathy
Source: EMBO Mol Med. 2024 Jan 31;16(2):294–318. doi: 10.1038/s44321-024-00025-1 (PMC10897304; doi:10.1038/s44321-024-00025-1)
Supplement: Supplementary file 6 — Source Data Fig. 5 [file 44321_2024_25_MOESM6_ESM.zip]

Archive with 26 entries (20 files):
- figure 5/5A/
- figure 5/5A/5A quantif.xlsx
- figure 5/5F/
- figure 5/5F/5F L-EV Iba1 DAPI.tif
- figure 5/5F/5F L-EV Iba1.tif
- figure 5/5F/5F L-FTO Iba1 DAPI.tif
- figure 5/5F/5F L-FTO Iba1.tif
- figure 5/5F/5F quantif.xlsx
- figure 5/5G/
- figure 5/5G/5G L-EV TMEM119 DAPI.tif
- figure 5/5G/5G L-EV TMEM119.tif
- figure 5/5G/5G L-FTO TMEM119 DAPI.tif
- figure 5/5G/5G L-FTO TMEM119.tif
- figure 5/5G/5G quantif.xlsx
- figure 5/5H/
- figure 5/5H/5H quantif.xlsx
- figure 5/5I/
- figure 5/5I/5I L-EV.tif
- figure 5/5I/5I L-FTO.tif
- figure 5/5I/5I quantif.xlsx
- figure 5/5J/
- figure 5/5J/5J L-EV EdU DAPI.tif
- figure 5/5J/5J L-EV EdU.tif
- figure 5/5J/5J L-FTO EdU DAPI.tif
- figure 5/5J/5J L-FTO EdU.tif
- figure 5/5J/5J quantif.xlsx
