# Supplementary material for: Lactylation-driven FTO targets CDK2 to aggravate microvascular anomalies in diabetic retinopathy
Source: EMBO Mol Med. 2024 Jan 31;16(2):294–318. doi: 10.1038/s44321-024-00025-1 (PMC10897304; doi:10.1038/s44321-024-00025-1)
Supplement: Supplementary file 6 — Source Data Fig. 5 [file 44321_2024_25_MOESM6_ESM.zip › figure 5/5A/5A quantif.xlsx]

## Sheet: Sheet1
Secreted VEGF-A (pg/ml)
Ctrl	L-EV	L-FTO
4745.06	4451.95	5276.17
4364.68	4691.33	6363.1
5077.24	4344.73	5605.86
5119.32	4466.01	5385.06
