# Supplementary material for: Lactylation-driven FTO targets CDK2 to aggravate microvascular anomalies in diabetic retinopathy
Source: EMBO Mol Med. 2024 Jan 31;16(2):294–318. doi: 10.1038/s44321-024-00025-1 (PMC10897304; doi:10.1038/s44321-024-00025-1)
Supplement: Supplementary file 6 — Source Data Fig. 5 [file 44321_2024_25_MOESM6_ESM.zip › figure 5/5F/5F quantif.xlsx]

## Sheet: Sheet1
Activated microglia %
L-EV	L-FTO
28.2651	73.262
33.3333	69.958
33.2479	56.8376
