# Supplementary material for: Lactylation-driven FTO targets CDK2 to aggravate microvascular anomalies in diabetic retinopathy
Source: EMBO Mol Med. 2024 Jan 31;16(2):294–318. doi: 10.1038/s44321-024-00025-1 (PMC10897304; doi:10.1038/s44321-024-00025-1)
Supplement: Supplementary file 6 — Source Data Fig. 5 [file 44321_2024_25_MOESM6_ESM.zip › figure 5/5I/5I quantif.xlsx]

## Sheet: Sheet1
Relative microglia migration
L-EV	L-FTO
0.934343	1.52357
1.04377	1.74242
1.01641	1.86869
