# Supplementary material for: Lactylation-driven FTO targets CDK2 to aggravate microvascular anomalies in diabetic retinopathy
Source: EMBO Mol Med. 2024 Jan 31;16(2):294–318. doi: 10.1038/s44321-024-00025-1 (PMC10897304; doi:10.1038/s44321-024-00025-1)
Supplement: Supplementary file 6 — Source Data Fig. 5 [file 44321_2024_25_MOESM6_ESM.zip › figure 5/5J/5J quantif.xlsx]

## Sheet: Sheet1
Relative microglia proliferation
L-EV	L-FTO
1.03799	1.50026
0.974747	1.35427
0.995679	1.64058
