# Supplementary material for: Lactylation-driven FTO targets CDK2 to aggravate microvascular anomalies in diabetic retinopathy
Source: EMBO Mol Med. 2024 Jan 31;16(2):294–318. doi: 10.1038/s44321-024-00025-1 (PMC10897304; doi:10.1038/s44321-024-00025-1)
Supplement: Supplementary file 7 — Source Data Fig. 6 [file 44321_2024_25_MOESM7_ESM.zip]

Archive with 31 entries (21 files):
- figure 6/6A/
- figure 6/6A/6A quantif.xlsx
- figure 6/6B/
- figure 6/6B/6B Ctrl lower line.tif
- figure 6/6B/6B Ctrl upper line.tif
- figure 6/6B/6B STZ lower line.tif
- figure 6/6B/6B STZ upper line.tif
- figure 6/6B/6B STZ+AAV-blank lower line.tif
- figure 6/6B/6B STZ+AAV-blank upper line.tif
- figure 6/6B/6B STZ+AAV-Fto lower line.tif
- figure 6/6B/6B STZ+AAV-Fto upper line.tif
- figure 6/6C/
- figure 6/6C/6C quantif.xlsx
- figure 6/6D/
- figure 6/6D/6D quantif.xlsx
- figure 6/6F/
- figure 6/6F/6F quantif.xlsx
- figure 6/6G/
- figure 6/6G/6G quantif.xlsx
- figure 6/6H/
- figure 6/6H/6H quantif.xlsx
- figure 6/6I/
- figure 6/6I/6I quantif.xlsx
- figure 6/6J/
- figure 6/6J/6J quantif.xlsx
- figure 6/6K/
- figure 6/6K/6K Ctrl.tif
- figure 6/6K/6K quantif.xlsx
- figure 6/6K/6K STZ.tif
- figure 6/6K/6K STZ+AAV-blank.tif
- figure 6/6K/6K STZ+AAV-Fto.tif
