# Supplementary material for: Lactylation-driven FTO targets CDK2 to aggravate microvascular anomalies in diabetic retinopathy
Source: EMBO Mol Med. 2024 Jan 31;16(2):294–318. doi: 10.1038/s44321-024-00025-1 (PMC10897304; doi:10.1038/s44321-024-00025-1)
Supplement: Supplementary file 7 — Source Data Fig. 6 [file 44321_2024_25_MOESM7_ESM.zip › figure 6/6A/6A quantif.xlsx]

## Sheet: Sheet1
Relative mRNA expression
	Ctrl					STZ					STZ + AAV-blank					STZ + AAV-Fto
Il1b	0.986124	1.01939	0.733872	1.03993	1.22069	2.93415	1.89949	3.94424			2.44594	3.1991	2.84106			6.7851	5.34808	4.225
Ccl2	1.30999	0.907197	0.782816			1.90017	1.94406	1.44674			1.85658	1.57463	1.52635			3.73669	3.76313	3.97536
