# Supplementary material for: Lactylation-driven FTO targets CDK2 to aggravate microvascular anomalies in diabetic retinopathy
Source: EMBO Mol Med. 2024 Jan 31;16(2):294–318. doi: 10.1038/s44321-024-00025-1 (PMC10897304; doi:10.1038/s44321-024-00025-1)
Supplement: Supplementary file 7 — Source Data Fig. 6 [file 44321_2024_25_MOESM7_ESM.zip › figure 6/6C/6C quantif.xlsx]

## Sheet: Sheet1
Iba1+ area (%)
Ctrl	STZ	STZ + AAV-blank	STZ + AAV-Fto
11.881	12.7992	12.777	15.581
10.9984	13.7213	11.72	16.066
11.1133	10.8643	14.637	16.587
