# Supplementary material for: Lactylation-driven FTO targets CDK2 to aggravate microvascular anomalies in diabetic retinopathy
Source: EMBO Mol Med. 2024 Jan 31;16(2):294–318. doi: 10.1038/s44321-024-00025-1 (PMC10897304; doi:10.1038/s44321-024-00025-1)
Supplement: Supplementary file 7 — Source Data Fig. 6 [file 44321_2024_25_MOESM7_ESM.zip › figure 6/6D/6D quantif.xlsx]

## Sheet: Sheet1
% of activated microglia
Ctrl	STZ	STZ + AAV-blank	STZ + AAV-Fto
0	24	23.53	46.67
0	14.2857	18.18	42.86
6.67	21.7391	31.25	23.53
5.56	33.3333	33.33	43.75
7.14	30	35.71	36.36
5.88	22.2222	31.58	47.37
