# Supplementary material for: Lactylation-driven FTO targets CDK2 to aggravate microvascular anomalies in diabetic retinopathy
Source: EMBO Mol Med. 2024 Jan 31;16(2):294–318. doi: 10.1038/s44321-024-00025-1 (PMC10897304; doi:10.1038/s44321-024-00025-1)
Supplement: Supplementary file 7 — Source Data Fig. 6 [file 44321_2024_25_MOESM7_ESM.zip › figure 6/6F/6F quantif.xlsx]

## Sheet: Sheet1
Average soma area of Iba1+ cell (μm2)
Ctrl	STZ	STZ + AAV-blank	STZ + AAV-Fto
61.6263	112.799	131.897	270.951
71.2931	123.584	125.762	231.726
73.2451	86.315	109.919	226.707
56.0492	93.978	115.909	312.965
39.3181	112.691	139.558	218.527
83.1908	111.902	161.083	255.8
