# Supplementary material for: Lactylation-driven FTO targets CDK2 to aggravate microvascular anomalies in diabetic retinopathy
Source: EMBO Mol Med. 2024 Jan 31;16(2):294–318. doi: 10.1038/s44321-024-00025-1 (PMC10897304; doi:10.1038/s44321-024-00025-1)
Supplement: Supplementary file 7 — Source Data Fig. 6 [file 44321_2024_25_MOESM7_ESM.zip › figure 6/6G/6G quantif.xlsx]

## Sheet: Sheet1
Average territory area of Iba1+ cell (μm2)
Ctrl	STZ	STZ + AAV-blank	STZ + AAV-Fto
3319.55	2964.44	1803.52	843.434
3857.64	2394.9	2141.68	954.975
4287.44	2420.72	2419.23	1250.37
4320.35	2537.95	2672.33	1281.32
5050.66	2544.01	3080.83	1674.88
6036.49	2586.14	3509.48	1848.42
6352.62	2632.29	3952.45
	3196
