# Supplementary material for: Lactylation-driven FTO targets CDK2 to aggravate microvascular anomalies in diabetic retinopathy
Source: EMBO Mol Med. 2024 Jan 31;16(2):294–318. doi: 10.1038/s44321-024-00025-1 (PMC10897304; doi:10.1038/s44321-024-00025-1)
Supplement: Supplementary file 7 — Source Data Fig. 6 [file 44321_2024_25_MOESM7_ESM.zip › figure 6/6H/6H quantif.xlsx]

## Sheet: Sheet1
No. of intersections（30 μm from center）
Ctrl	STZ	STZ + AAV-blank	STZ + AAV-Fto
5	3		1
7	4	3	1
10	5	3	1
13	5	3	1
7	6	4	2
8	4	4	2
9	6	5	3
9	4	6	3
10	3	7	4
12	6	7
