# Supplementary material for: Lactylation-driven FTO targets CDK2 to aggravate microvascular anomalies in diabetic retinopathy
Source: EMBO Mol Med. 2024 Jan 31;16(2):294–318. doi: 10.1038/s44321-024-00025-1 (PMC10897304; doi:10.1038/s44321-024-00025-1)
Supplement: Supplementary file 7 — Source Data Fig. 6 [file 44321_2024_25_MOESM7_ESM.zip › figure 6/6I/6I quantif.xlsx]

## Sheet: Sheet1
Relative mRNA expression
	Ctrl			STZ			STZ + AAV-blank			STZ + AAV-Fto
Tmem119	0.871271	1.1569	0.971826	0.684023	0.734375	0.742023	0.664451	0.78875	0.768273	0.419281	0.47085	0.495845
Trem2	1.07077	0.901683	1.02755	1.68789	1.83173	1.93603	1.4668	2.17074	1.79218	3.54157	3.93764	3.33983
Lgals3	1.08295	0.769309	1.14774	2.77609	2.50617	2.80035	2.72121	2.17589	3.77271	5.88421	5.12348	4.26187
Cd11c	1.01173	0.919269	1.1398	2.3599	2.83582	3.13244	3.04617	2.83384	2.54046	6.02682	3.89867	4.16932
