# Supplementary material for: Lactylation-driven FTO targets CDK2 to aggravate microvascular anomalies in diabetic retinopathy
Source: EMBO Mol Med. 2024 Jan 31;16(2):294–318. doi: 10.1038/s44321-024-00025-1 (PMC10897304; doi:10.1038/s44321-024-00025-1)
Supplement: Supplementary file 7 — Source Data Fig. 6 [file 44321_2024_25_MOESM7_ESM.zip › figure 6/6J/6J quantif.xlsx]

## Sheet: Sheet1
Relative tubb3 mRNA expression
Ctrl	STZ	STZ + AAV-blank	STZ + AAV-Fto
0.971469	0.74106	0.859728	0.550142
1.01027	0.629722	0.822924	0.635341
1.01826	0.843956	0.789844	0.515977
