# Supplementary material for: Lactylation-driven FTO targets CDK2 to aggravate microvascular anomalies in diabetic retinopathy
Source: EMBO Mol Med. 2024 Jan 31;16(2):294–318. doi: 10.1038/s44321-024-00025-1 (PMC10897304; doi:10.1038/s44321-024-00025-1)
Supplement: Supplementary file 7 — Source Data Fig. 6 [file 44321_2024_25_MOESM7_ESM.zip › figure 6/6K/6K quantif.xlsx]

## Sheet: Sheet1
Tubb3+ cells/mm2
Ctrl	STZ	STZ + AAV-blank	STZ + AAV-Fto
2560.03	1800.16	1836.35	1673.52
2442.43	1935.85	1908.71	1736.84
2370.06	1981.08	2008.22	1175.98
2388.16	1881.58	2053.45	1564.96
