# Supplementary material for: Lactylation-driven FTO targets CDK2 to aggravate microvascular anomalies in diabetic retinopathy
Source: EMBO Mol Med. 2024 Jan 31;16(2):294–318. doi: 10.1038/s44321-024-00025-1 (PMC10897304; doi:10.1038/s44321-024-00025-1)
Supplement: Supplementary file 8 — Source Data Fig. 7 [file 44321_2024_25_MOESM8_ESM.zip]

Archive with 42 entries (35 files):
- figure 7/7A/
- figure 7/7A/7A m6A mark.Tif
- figure 7/7A/7A m6A.Tif
- figure 7/7A/7A MB.tif
- figure 7/7A/7A quantif.xlsx
- figure 7/7B/
- figure 7/7B/7B FTO mark.Tif
- figure 7/7B/7B FTO.Tif
- figure 7/7B/7B GAPDH for FTO mark.Tif
- figure 7/7B/7B GAPDH for FTO.Tif
- figure 7/7B/7B quantif.xlsx
- figure 7/7C/
- figure 7/7C/7C L-EV.JPG
- figure 7/7C/7C L-FTO MU.JPG
- figure 7/7C/7C L-FTO WT.JPG
- figure 7/7C/7C quantif.xlsx
- figure 7/7D/
- figure 7/7D/7D L-EV EdU DAPI.tif
- figure 7/7D/7D L-EV EdU.tif
- figure 7/7D/7D L-FTO MU EdU DAPI.tif
- figure 7/7D/7D L-FTO MU EdU.tif
- figure 7/7D/7D L-FTO WT EdU DAPI.tif
- figure 7/7D/7D L-FTO WT EdU.tif
- figure 7/7D/7D quantif.xlsx
- figure 7/7E/
- figure 7/7E/7E L-EV 0h.tif
- figure 7/7E/7E L-EV 24h.tif
- figure 7/7E/7E L-FTO MU 0h.tif
- figure 7/7E/7E L-FTO MU 24h.tif
- figure 7/7E/7E L-FTO WT 0h.tif
- figure 7/7E/7E L-FTO WT 24h.tif
- figure 7/7E/7E quantif.xlsx
- figure 7/7F/
- figure 7/7F/7F L-EV.tif
- figure 7/7F/7F L-FTO MU.tif
- figure 7/7F/7F L-FTO WT.tif
- figure 7/7F/7F quantif.xlsx
- figure 7/7G/
- figure 7/7G/7G L-EV.tif
- figure 7/7G/7G L-FTO MU.tif
- figure 7/7G/7G L-FTO WT.tif
- figure 7/7G/7G quantif.xlsx
