# Supplementary material for: Lactylation-driven FTO targets CDK2 to aggravate microvascular anomalies in diabetic retinopathy
Source: EMBO Mol Med. 2024 Jan 31;16(2):294–318. doi: 10.1038/s44321-024-00025-1 (PMC10897304; doi:10.1038/s44321-024-00025-1)
Supplement: Supplementary file 8 — Source Data Fig. 7 [file 44321_2024_25_MOESM8_ESM.zip › figure 7/7A/7A quantif.xlsx]

## Sheet: Sheet1
Relative dot intensity
	L-EV			L-FTOWT			L-FTOMU
800ng	1.01068	1.02943	0.959884	0.699204	0.691573	0.691584	1.01829	0.977393	0.990392
400ng	1.17056	0.978942	0.850501	0.409854	0.698568	0.401677	1.10478	0.998126	0.824317
