# Supplementary material for: Lactylation-driven FTO targets CDK2 to aggravate microvascular anomalies in diabetic retinopathy
Source: EMBO Mol Med. 2024 Jan 31;16(2):294–318. doi: 10.1038/s44321-024-00025-1 (PMC10897304; doi:10.1038/s44321-024-00025-1)
Supplement: Supplementary file 8 — Source Data Fig. 7 [file 44321_2024_25_MOESM8_ESM.zip › figure 7/7D/7D quantif.xlsx]

## Sheet: Sheet1
Edu positive cells %
L-EV	L-FTOWT	L-FTOMU
16.8041	28.1568	17.6044
16.2051	29.921	17.6911
15.3565	29.2096	17.7527
