# Supplementary material for: Lactylation-driven FTO targets CDK2 to aggravate microvascular anomalies in diabetic retinopathy
Source: EMBO Mol Med. 2024 Jan 31;16(2):294–318. doi: 10.1038/s44321-024-00025-1 (PMC10897304; doi:10.1038/s44321-024-00025-1)
Supplement: Supplementary file 8 — Source Data Fig. 7 [file 44321_2024_25_MOESM8_ESM.zip › figure 7/7E/7E quantif.xlsx]

## Sheet: Sheet1
Relative wound closure
L-EV	L-FTOWT	L-FTOMU
0.971849	2.05903	1.00397
1.00237	1.82624	1.03248
1.02578	1.7415	1.02941
