# Supplementary material for: Lactylation-driven FTO targets CDK2 to aggravate microvascular anomalies in diabetic retinopathy
Source: EMBO Mol Med. 2024 Jan 31;16(2):294–318. doi: 10.1038/s44321-024-00025-1 (PMC10897304; doi:10.1038/s44321-024-00025-1)
Supplement: Supplementary file 8 — Source Data Fig. 7 [file 44321_2024_25_MOESM8_ESM.zip › figure 7/7G/7G quantif.xlsx]

## Sheet: Sheet1
Relative node number
L-EV	L-FTOWT	L-FTOMU
1.00096	1.44543	0.973672
0.947822	1.44758	0.907611
1.05122	1.47774	0.828626
Relative branching length
L-EV	L-FTOWT	L-FTOMU
0.977738	1.21246	1.06519
0.976274	1.19994	0.930517
1.04599	1.20529	0.86681
