# Supplementary material for: Lactylation-driven FTO targets CDK2 to aggravate microvascular anomalies in diabetic retinopathy
Source: EMBO Mol Med. 2024 Jan 31;16(2):294–318. doi: 10.1038/s44321-024-00025-1 (PMC10897304; doi:10.1038/s44321-024-00025-1)
Supplement: Supplementary file 9 — Source Data Fig. 8 [file 44321_2024_25_MOESM9_ESM.zip]

Archive with 54 entries (37 files):
- figure 8/8F/
- figure 8/8F/8F quantif.xlsx
- figure 8/8G/
- figure 8/8G/8G bactin mark.Tif
- figure 8/8G/8G bactin.Tif
- figure 8/8G/8G CDK2 mark.Tif
- figure 8/8G/8G CDK2.Tif
- figure 8/8G/8G quantif.xlsx
- figure 8/8H/
- figure 8/8H/8H.xlsx
- figure 8/8I/
- figure 8/8I/8I  quantif.xlsx
- figure 8/8I/8I bactin mark.Tif
- figure 8/8I/8I bactin.Tif
- figure 8/8I/8I CDK2 mark.Tif
- figure 8/8I/8I CDK2.Tif
- figure 8/8J/
- figure 8/8J/8J quantif.xlsx
- figure 8/8K/
- figure 8/8K/8K quantif.xlsx
- figure 8/8L/
- figure 8/8L/8L quantif.xlsx
- figure 8/8M/
- figure 8/8M/8M quantif.xlsx
- figure 8/8N/
- figure 8/8N/8N CDK2 mark.Tif
- figure 8/8N/8N CDK2.Tif
- figure 8/8N/8N GAPDH for CDK2 mark.Tif
- figure 8/8N/8N GAPDH for CDK2.Tif
- figure 8/8N/8N quantif.xlsx
- figure 8/8O/
- figure 8/8O/8O quantif.xlsx
- figure 8/8P/
- figure 8/8P/8P CDK2 mark.Tif
- figure 8/8P/8P CDK2.Tif
- figure 8/8P/8P GAPDH mark.Tif
- figure 8/8P/8P GAPDH.Tif
- figure 8/8P/8P quantif.xlsx
- figure 8/8Q/
- figure 8/8Q/8Q quantif.xlsx
- figure 8/8R/
- figure 8/8R/8R quantif.xlsx
- figure 8/8S/
- figure 8/8S/8S.xlsx
- figure 8/8T/
- figure 8/8T/8T quantif.xlsx
- figure 8/8U/
- figure 8/8U/8U CDK2 mark.Tif
- figure 8/8U/8U CDK2.Tif
- figure 8/8U/8U GAPDH mark.Tif
- figure 8/8U/8U GAPDH.Tif
- figure 8/8U/8U quantif.xlsx
- figure 8/8V/
- figure 8/8V/8V.xlsx
