# Supplementary material for: Lactylation-driven FTO targets CDK2 to aggravate microvascular anomalies in diabetic retinopathy
Source: EMBO Mol Med. 2024 Jan 31;16(2):294–318. doi: 10.1038/s44321-024-00025-1 (PMC10897304; doi:10.1038/s44321-024-00025-1)
Supplement: Supplementary file 9 — Source Data Fig. 8 [file 44321_2024_25_MOESM9_ESM.zip › figure 8/8H/8H.xlsx]

## Sheet: Sheet1
Relative Cdk2 mRNA
Ctrl	STZ
0.957993	1.26431
1.02078	1.23524
1.02123	1.14487
