# Supplementary material for: Lactylation-driven FTO targets CDK2 to aggravate microvascular anomalies in diabetic retinopathy
Source: EMBO Mol Med. 2024 Jan 31;16(2):294–318. doi: 10.1038/s44321-024-00025-1 (PMC10897304; doi:10.1038/s44321-024-00025-1)
Supplement: Supplementary file 9 — Source Data Fig. 8 [file 44321_2024_25_MOESM9_ESM.zip › figure 8/8K/8K quantif.xlsx]

## Sheet: Sheet1
CDK2 enrichment (% Input)
Untreated	L-FTOMU	Untreated
18.4633	0.88	0.214995
16.0257	0.656	0.301096
13.5113	2.537	0.260839
