# Supplementary material for: Lactylation-driven FTO targets CDK2 to aggravate microvascular anomalies in diabetic retinopathy
Source: EMBO Mol Med. 2024 Jan 31;16(2):294–318. doi: 10.1038/s44321-024-00025-1 (PMC10897304; doi:10.1038/s44321-024-00025-1)
Supplement: Supplementary file 9 — Source Data Fig. 8 [file 44321_2024_25_MOESM9_ESM.zip › figure 8/8L/8L quantif.xlsx]

## Sheet: Sheet1
Relative m6A+ CDK2 enrichment (% Input)
L-EV	L-FTOWT	L-FTOMU
1.08096	0.154885	1.03227
0.965957	0.106546	0.975443
0.953087	0.112612	1.02341
