# Supplementary material for: Lactylation-driven FTO targets CDK2 to aggravate microvascular anomalies in diabetic retinopathy
Source: EMBO Mol Med. 2024 Jan 31;16(2):294–318. doi: 10.1038/s44321-024-00025-1 (PMC10897304; doi:10.1038/s44321-024-00025-1)
Supplement: Supplementary file 9 — Source Data Fig. 8 [file 44321_2024_25_MOESM9_ESM.zip › figure 8/8M/8M quantif.xlsx]

## Sheet: Sheet1
Relative CDK2 mRNA
L-EV	L-FTOWT	L-FTOMU
0.964153	2.00761	0.939687
1.0215	1.98986	1.0397
1.01435	2.07781	0.886457
