# Supplementary material for: Lactylation-driven FTO targets CDK2 to aggravate microvascular anomalies in diabetic retinopathy
Source: EMBO Mol Med. 2024 Jan 31;16(2):294–318. doi: 10.1038/s44321-024-00025-1 (PMC10897304; doi:10.1038/s44321-024-00025-1)
Supplement: Supplementary file 9 — Source Data Fig. 8 [file 44321_2024_25_MOESM9_ESM.zip › figure 8/8Q/8Q quantif.xlsx]

## Sheet: Sheet1
Relative CDK2 mRNA
hours post transcription inhibition	L-EV			L-FTOWT			L-FTOMU
0	0.964153	1.0215	1.01435	0.991366	0.982602	1.02603	1.00813	0.959147	1.03272
4	0.812545	0.792719	0.813031	0.931552	1.00011	1.01071	0.816479	0.876778	0.828192
8	0.645119	0.667046	0.71526	0.855014	0.883808	0.84532	0.683665	0.688207	0.564014
