# Supplementary material for: Lactylation-driven FTO targets CDK2 to aggravate microvascular anomalies in diabetic retinopathy
Source: EMBO Mol Med. 2024 Jan 31;16(2):294–318. doi: 10.1038/s44321-024-00025-1 (PMC10897304; doi:10.1038/s44321-024-00025-1)
Supplement: Supplementary file 9 — Source Data Fig. 8 [file 44321_2024_25_MOESM9_ESM.zip › figure 8/8S/8S.xlsx]

## Sheet: Sheet1
Relative CDK2 mRNA
hours post transcription inhibition	scramble siRNA		YTHDF2-siRNA
0	0.97972	1.02028	1.0233	0.984322	0.992379
6	0.689608	0.705291	0.819362	0.81796	0.851964
12	0.615623	0.576353	0.778753	0.842611	0.838873
