# Supplementary material for: Lactylation-driven FTO targets CDK2 to aggravate microvascular anomalies in diabetic retinopathy
Source: EMBO Mol Med. 2024 Jan 31;16(2):294–318. doi: 10.1038/s44321-024-00025-1 (PMC10897304; doi:10.1038/s44321-024-00025-1)
Supplement: Supplementary file 9 — Source Data Fig. 8 [file 44321_2024_25_MOESM9_ESM.zip › figure 8/8T/8T quantif.xlsx]

## Sheet: Sheet1
Relative CDK2 mRNA
scramble siRNA	YTHDF2-siRNA
0.890391	1.23422
1.00009	1.2949
1.10952	1.39184
