# Supplementary material for: Lactylation-driven FTO targets CDK2 to aggravate microvascular anomalies in diabetic retinopathy
Source: EMBO Mol Med. 2024 Jan 31;16(2):294–318. doi: 10.1038/s44321-024-00025-1 (PMC10897304; doi:10.1038/s44321-024-00025-1)
Supplement: Supplementary file 10 — Source Data Fig. 9 [file 44321_2024_25_MOESM10_ESM.zip]

Archive with 7 entries (7 files):
- figure 9/9A.zip
- figure 9/9B.zip
- figure 9/9C.zip
- figure 9/9D.zip
- figure 9/9G.zip
- figure 9/9H.zip
- figure 9/9I.zip
