# Supplementary material for: Lactylation-driven FTO targets CDK2 to aggravate microvascular anomalies in diabetic retinopathy
Source: EMBO Mol Med. 2024 Jan 31;16(2):294–318. doi: 10.1038/s44321-024-00025-1 (PMC10897304; doi:10.1038/s44321-024-00025-1)
Supplement: Supplementary file 11 — Source Data Fig. 10 [file 44321_2024_25_MOESM11_ESM.zip]

Archive with 32 entries (27 files):
- figure 10/10A/
- figure 10/10A/10A m6A mark.Tif
- figure 10/10A/10A m6A.Tif
- figure 10/10A/10A MB.tif
- figure 10/10A/10A quantif.xlsx
- figure 10/10B/
- figure 10/10B/10B FTO mark.Tif
- figure 10/10B/10B FTO.Tif
- figure 10/10B/10B GAPDH for FTO mark.Tif
- figure 10/10B/10B GAPDH for FTO.Tif
- figure 10/10B/10B quantif.xlsx
- figure 10/10C/
- figure 10/10C/10C HG EdU DAPI.tif
- figure 10/10C/10C HG EdU.tif
- figure 10/10C/10C HG+FB23-2 EdU DAPI.tif
- figure 10/10C/10C HG+FB23-2 EdU.tif
- figure 10/10C/10C NG EdU  DAPI.tif
- figure 10/10C/10C NG EdU.tif
- figure 10/10C/10C quantif.xlsx
- figure 10/10D/
- figure 10/10D/10D 0h HG.tif
- figure 10/10D/10D 0h HG+FB23-2.tif
- figure 10/10D/10D 0h NG.tif
- figure 10/10D/10D 24h HG.tif
- figure 10/10D/10D 24h HG+FB23-2.tif
- figure 10/10D/10D 24h NG.tif
- figure 10/10D/10D quantif.xlsx
- figure 10/10E/
- figure 10/10E/10E HG.tif
- figure 10/10E/10E NG.tif
- figure 10/10E/10E quantif.xlsx
- figure 10/10E/10EHG+FB23-2.tif
