# Supplementary material for: Lactylation-driven FTO targets CDK2 to aggravate microvascular anomalies in diabetic retinopathy
Source: EMBO Mol Med. 2024 Jan 31;16(2):294–318. doi: 10.1038/s44321-024-00025-1 (PMC10897304; doi:10.1038/s44321-024-00025-1)
Supplement: Supplementary file 11 — Source Data Fig. 10 [file 44321_2024_25_MOESM11_ESM.zip › figure 10/10A/10A quantif.xlsx]

## Sheet: Sheet1
Relative dot intensity
	Ctrl			FB23-2
800ng	0.92441	1.03301	1.04258	1.26994	1.29212	1.29095
400ng	0.887183	1.0445	1.06832	2.05156	1.91174	1.58675
