# Supplementary material for: Lactylation-driven FTO targets CDK2 to aggravate microvascular anomalies in diabetic retinopathy
Source: EMBO Mol Med. 2024 Jan 31;16(2):294–318. doi: 10.1038/s44321-024-00025-1 (PMC10897304; doi:10.1038/s44321-024-00025-1)
Supplement: Supplementary file 11 — Source Data Fig. 10 [file 44321_2024_25_MOESM11_ESM.zip › figure 10/10B/10B quantif.xlsx]

## Sheet: Sheet1
Relative FTO protein
Ctrl	FB23-2
1.16219	1.01556
0.819807	0.819807
1.018	1.018
