# Supplementary material for: Lactylation-driven FTO targets CDK2 to aggravate microvascular anomalies in diabetic retinopathy
Source: EMBO Mol Med. 2024 Jan 31;16(2):294–318. doi: 10.1038/s44321-024-00025-1 (PMC10897304; doi:10.1038/s44321-024-00025-1)
Supplement: Supplementary file 11 — Source Data Fig. 10 [file 44321_2024_25_MOESM11_ESM.zip › figure 10/10C/10C quantif.xlsx]

## Sheet: Sheet1
Edu positive cells (%)
NG	HG	HG + FB23-2
15.5199	30.7744	21.874
15.3043	28.1677	22.5695
14.0401	28.7379	20.1904
