# Supplementary material for: Lactylation-driven FTO targets CDK2 to aggravate microvascular anomalies in diabetic retinopathy
Source: EMBO Mol Med. 2024 Jan 31;16(2):294–318. doi: 10.1038/s44321-024-00025-1 (PMC10897304; doi:10.1038/s44321-024-00025-1)
Supplement: Supplementary file 11 — Source Data Fig. 10 [file 44321_2024_25_MOESM11_ESM.zip › figure 10/10D/10D quantif.xlsx]

## Sheet: Sheet1
Relative wound closure
NG	HG	HG + FB23-2
1.04307	1.39236	1.20291
0.873364	1.45656	1.23481
1.08357	1.52949	1.14373
