# Supplementary material for: Lactylation-driven FTO targets CDK2 to aggravate microvascular anomalies in diabetic retinopathy
Source: EMBO Mol Med. 2024 Jan 31;16(2):294–318. doi: 10.1038/s44321-024-00025-1 (PMC10897304; doi:10.1038/s44321-024-00025-1)
Supplement: Supplementary file 11 — Source Data Fig. 10 [file 44321_2024_25_MOESM11_ESM.zip › figure 10/10E/10E quantif.xlsx]

## Sheet: Sheet1
Relative node number
NG	HG	HG + FB23-2
0.926901	2.14181	0.988304
0.969298	2.3348	1.25731
1.1038	2.28509	1.27193
Relative branching length
NG	HG	HG + FB23-2
0.975554	1.5767	1.02478
0.954025	1.5801	1.1041
1.07042	1.54863	1.1538
