# Supplementary material for: Lactylation-driven FTO targets CDK2 to aggravate microvascular anomalies in diabetic retinopathy
Source: EMBO Mol Med. 2024 Jan 31;16(2):294–318. doi: 10.1038/s44321-024-00025-1 (PMC10897304; doi:10.1038/s44321-024-00025-1)
Supplement: Supplementary file 12 — Source Data Fig. 11 [file 44321_2024_25_MOESM12_ESM.zip]

Archive with 12 entries (12 files):
- figure11/11B.zip
- figure11/11C.zip
- figure11/11D.zip
- figure11/11E.zip
- figure11/11F.zip
- figure11/11G.zip
- figure11/11I.zip
- figure11/11J.zip
- figure11/11K.zip
- figure11/11L.zip
- figure11/11M.zip
- figure11/11N.zip
