# Supplementary material for: Lactylation-driven FTO targets CDK2 to aggravate microvascular anomalies in diabetic retinopathy
Source: EMBO Mol Med. 2024 Jan 31;16(2):294–318. doi: 10.1038/s44321-024-00025-1 (PMC10897304; doi:10.1038/s44321-024-00025-1)
Supplement: Supplementary file 13 — Appendix Figures Source Data [file 44321_2024_25_MOESM13_ESM.zip]

Archive with 96 entries (74 files):
- Appendix Figures/Appendix Figure S1/
- Appendix Figures/Appendix Figure S1/S1 quantif.xlsx
- Appendix Figures/Appendix Figure S2/
- Appendix Figures/Appendix Figure S2/S2A/
- Appendix Figures/Appendix Figure S2/S2A/S2A FLAG 2kDa mark.Tif
- Appendix Figures/Appendix Figure S2/S2A/S2A FLAG 2kDa.Tif
- Appendix Figures/Appendix Figure S2/S2A/S2A FLAG 58kDa mark.Tif
- Appendix Figures/Appendix Figure S2/S2A/S2A FLAG 58kDa.Tif
- Appendix Figures/Appendix Figure S2/S2A/S2A FTO mark.Tif
- Appendix Figures/Appendix Figure S2/S2A/S2A FTO.Tif
- Appendix Figures/Appendix Figure S2/S2A/S2A GAPDH for FLAG 2kDa mark.Tif
- Appendix Figures/Appendix Figure S2/S2A/S2A GAPDH for FLAG 2kDa.Tif
- Appendix Figures/Appendix Figure S2/S2A/S2A GAPDH for FLAG 58kDa mark.Tif
- Appendix Figures/Appendix Figure S2/S2A/S2A GAPDH for FLAG 58kDa.Tif
- Appendix Figures/Appendix Figure S2/S2A/S2A GAPDH for FTO mark.Tif
- Appendix Figures/Appendix Figure S2/S2A/S2A GAPDH for FTO.Tif
- Appendix Figures/Appendix Figure S2/S2A/S2A quantif.xlsx
- Appendix Figures/Appendix Figure S2/S2B/
- Appendix Figures/Appendix Figure S2/S2B/S2B L-EV FLAG DAPI.tif
- Appendix Figures/Appendix Figure S2/S2B/S2B L-EV FLAG.tif
- Appendix Figures/Appendix Figure S2/S2B/S2B L-FTO FLAG DAPI.tif
- Appendix Figures/Appendix Figure S2/S2B/S2B L-FTO FLAG.tif
- Appendix Figures/Appendix Figure S2/S2C/
- Appendix Figures/Appendix Figure S2/S2C/S2C quantif.xlsx
- Appendix Figures/Appendix Figure S2/S2D/
- Appendix Figures/Appendix Figure S2/S2D/S2D FTO mark.tif
- Appendix Figures/Appendix Figure S2/S2D/S2D FTO.tif
- Appendix Figures/Appendix Figure S2/S2D/S2D GAPDH for FTO mark.tiff
- Appendix Figures/Appendix Figure S2/S2D/S2D GAPDH for FTO.tiff
- Appendix Figures/Appendix Figure S2/S2D/S2D quantif.xlsx
- Appendix Figures/Appendix Figure S2/S2E/
- Appendix Figures/Appendix Figure S2/S2E/S2E quantif.xlsx
- Appendix Figures/Appendix Figure S2/S2F/
- Appendix Figures/Appendix Figure S2/S2F/S2F GAPDH for YTHDF2 mark.Tif
- Appendix Figures/Appendix Figure S2/S2F/S2F GAPDH for YTHDF2.Tif
- Appendix Figures/Appendix Figure S2/S2F/S2F quantif.xlsx
- Appendix Figures/Appendix Figure S2/S2F/S2F YTHDF2 mark.Tif
- Appendix Figures/Appendix Figure S2/S2F/S2F YTHDF2.Tif
- Appendix Figures/Appendix Figure S4/
- Appendix Figures/Appendix Figure S4/S4B/
- Appendix Figures/Appendix Figure S4/S4B/S4B Fto mark.Tif
- Appendix Figures/Appendix Figure S4/S4B/S4B Fto.Tif
- Appendix Figures/Appendix Figure S4/S4B/S4B Gapdh for Fto mark.Tif
- Appendix Figures/Appendix Figure S4/S4B/S4B Gapdh for Fto.Tif
- Appendix Figures/Appendix Figure S4/S4B/S4B quantif.xlsx
- Appendix Figures/Appendix Figure S4/S4D/
- Appendix Figures/Appendix Figure S4/S4D/S4D Fto mark.Tif
- Appendix Figures/Appendix Figure S4/S4D/S4D Fto.Tif
- Appendix Figures/Appendix Figure S4/S4D/S4D Gapdh for Fto mark.Tif
- Appendix Figures/Appendix Figure S4/S4D/S4D Gapdh for Fto.Tif
- Appendix Figures/Appendix Figure S4/S4D/S4D quantif.xlsx
- Appendix Figures/Appendix Figure S4/S4E/
- Appendix Figures/Appendix Figure S4/S4E/S4E AAV-blank DAPI.tif
- Appendix Figures/Appendix Figure S4/S4E/S4E AAV-blank FTO.tif
- Appendix Figures/Appendix Figure S4/S4E/S4E AAV-blank IB4.tif
- Appendix Figures/Appendix Figure S4/S4E/S4E AAV-blank Merge.tif
- Appendix Figures/Appendix Figure S4/S4E/S4E AAV-Fto DAPI.tif
- Appendix Figures/Appendix Figure S4/S4E/S4E AAV-Fto FTO.tif
- Appendix Figures/Appendix Figure S4/S4E/S4E AAV-Fto IB4.tif
- Appendix Figures/Appendix Figure S4/S4E/S4E AAV-Fto Merge.tif
- Appendix Figures/Appendix Figure S4/S4F/
- Appendix Figures/Appendix Figure S4/S4F/S4F Flag mark.tiff
- Appendix Figures/Appendix Figure S4/S4F/S4F Flag.tiff
- Appendix Figures/Appendix Figure S4/S4F/S4F Gapdh for Flag mark.tiff
- Appendix Figures/Appendix Figure S4/S4F/S4F Gapdh for Flag.tiff
- Appendix Figures/Appendix Figure S4/S4G/
- Appendix Figures/Appendix Figure S4/S4G/S4G AAV-blank DAPI.tif
- Appendix Figures/Appendix Figure S4/S4G/S4G AAV-blank FLAG.tif
- Appendix Figures/Appendix Figure S4/S4G/S4G AAV-blank IB4.tif
- Appendix Figures/Appendix Figure S4/S4G/S4G AAV-blank Merge.tif
- Appendix Figures/Appendix Figure S4/S4G/S4G AAV-Fto DAPI.tif
- Appendix Figures/Appendix Figure S4/S4G/S4G AAV-Fto FLAG.tif
- Appendix Figures/Appendix Figure S4/S4G/S4G AAV-Fto IB4.tif
- Appendix Figures/Appendix Figure S4/S4G/S4G AAV-Fto Merge.tif
- Appendix Figures/Appendix Figure S5/
- Appendix Figures/Appendix Figure S5/S5A/
- Appendix Figures/Appendix Figure S5/S5A/S5A quantif.xlsx
- Appendix Figures/Appendix Figure S5/S5B/
- Appendix Figures/Appendix Figure S5/S5B/S5B quantif.xlsx
- Appendix Figures/Appendix Figure S5/S5C/
- Appendix Figures/Appendix Figure S5/S5C/S5C quantif.xlsx
- Appendix Figures/Appendix Figure S5/S5D/
- Appendix Figures/Appendix Figure S5/S5D/S5D quantif.xlsx
- Appendix Figures/Appendix Figure X3/
- Appendix Figures/Appendix Figure X3/X1 A/
- Appendix Figures/Appendix Figure X3/X1 A/X1A CDK1 mark.Tif
- Appendix Figures/Appendix Figure X3/X1 A/X1A CDK1.Tif
- Appendix Figures/Appendix Figure X3/X1 A/X1A quantif.xlsx
- Appendix Figures/Appendix Figure X3/X1 A/X1A a┬-actin for CDK1 mark.Tif
- Appendix Figures/Appendix Figure X3/X1 A/X1A a┬-actin for CDK1.Tif
- Appendix Figures/Appendix Figure X3/X1 B/
- Appendix Figures/Appendix Figure X3/X1 B/X1B CDK1 mark.Tif
- Appendix Figures/Appendix Figure X3/X1 B/X1B CDK1.Tif
- Appendix Figures/Appendix Figure X3/X1 B/X1B quantif.xlsx
- Appendix Figures/Appendix Figure X3/X1 B/X1B a┬-actin for CDK1 mark.Tif
- Appendix Figures/Appendix Figure X3/X1 B/X1B a┬-actin for CDK1.Tif
