# Supplementary material for: Lactylation-driven FTO targets CDK2 to aggravate microvascular anomalies in diabetic retinopathy
Source: EMBO Mol Med. 2024 Jan 31;16(2):294–318. doi: 10.1038/s44321-024-00025-1 (PMC10897304; doi:10.1038/s44321-024-00025-1)
Supplement: Supplementary file 13 — Appendix Figures Source Data [file 44321_2024_25_MOESM13_ESM.zip › Appendix Figures/Appendix Figure S1/S1 quantif.xlsx]

## Sheet: Sheet1
Relative cell viability
hours post treatment	NG				HG
24	0.998258	1.02733	1.00704	0.967366	1.19315	1.23525	1.14848	1.13182
48	1.01862	1.04274	0.973089	0.965551	1.12679	1.25154	1.188	1.15604
72	0.972311	1.03584	0.977001	1.01485	1.07985	1.06393	1.05553	1.05335
96	0.866815	1.02629	1.07869	1.02821	1.1451	1.21619	1.08955	1.1978
