# Supplementary material for: Lactylation-driven FTO targets CDK2 to aggravate microvascular anomalies in diabetic retinopathy
Source: EMBO Mol Med. 2024 Jan 31;16(2):294–318. doi: 10.1038/s44321-024-00025-1 (PMC10897304; doi:10.1038/s44321-024-00025-1)
Supplement: Supplementary file 13 — Appendix Figures Source Data [file 44321_2024_25_MOESM13_ESM.zip › Appendix Figures/Appendix Figure S2/S2C/S2C quantif.xlsx]

## Sheet: Sheet1
Relative FTO mRNA
scramle siRNA	FTO-siRNA #1	FTO-siRNA #2	FTO-siRNA #3
0.913268	1.0362	0.822522	0.066786
1.19662	0.951998	0.893372	0.074408
0.890113	0.761611	0.860572	0.065185
