# Supplementary material for: Lactylation-driven FTO targets CDK2 to aggravate microvascular anomalies in diabetic retinopathy
Source: EMBO Mol Med. 2024 Jan 31;16(2):294–318. doi: 10.1038/s44321-024-00025-1 (PMC10897304; doi:10.1038/s44321-024-00025-1)
Supplement: Supplementary file 13 — Appendix Figures Source Data [file 44321_2024_25_MOESM13_ESM.zip › Appendix Figures/Appendix Figure S2/S2D/S2D quantif.xlsx]

## Sheet: Sheet1
Relative FTO protein
scramle siRNA	FTO-siRNA
1.26546	0.511537
0.832468	0.433417
0.902071	0.535891
