# Supplementary material for: Lactylation-driven FTO targets CDK2 to aggravate microvascular anomalies in diabetic retinopathy
Source: EMBO Mol Med. 2024 Jan 31;16(2):294–318. doi: 10.1038/s44321-024-00025-1 (PMC10897304; doi:10.1038/s44321-024-00025-1)
Supplement: Supplementary file 13 — Appendix Figures Source Data [file 44321_2024_25_MOESM13_ESM.zip › Appendix Figures/Appendix Figure S2/S2E/S2E quantif.xlsx]

## Sheet: Sheet1
Relative YTHDF2 mRNA
scramle siRNA	YTHDF2-siRNA #1	YTHDF2-siRNA #2	YTHDF2-siRNA #3
0.975825	0.64362	0.0992336	0.548091
0.985189	0.723857	0.0985212	0.493559
1.03899	0.667237	0.117787	0.474118
