# Supplementary material for: Lactylation-driven FTO targets CDK2 to aggravate microvascular anomalies in diabetic retinopathy
Source: EMBO Mol Med. 2024 Jan 31;16(2):294–318. doi: 10.1038/s44321-024-00025-1 (PMC10897304; doi:10.1038/s44321-024-00025-1)
Supplement: Supplementary file 13 — Appendix Figures Source Data [file 44321_2024_25_MOESM13_ESM.zip › Appendix Figures/Appendix Figure S2/S2F/S2F quantif.xlsx]

## Sheet: Sheet1
Relative YTHDF2 protein
scramle siRNA	YTHDF2-siRNA
0.987624	0.530862
1.03131	0.564208
0.981064	0.513151
