# Supplementary material for: Lactylation-driven FTO targets CDK2 to aggravate microvascular anomalies in diabetic retinopathy
Source: EMBO Mol Med. 2024 Jan 31;16(2):294–318. doi: 10.1038/s44321-024-00025-1 (PMC10897304; doi:10.1038/s44321-024-00025-1)
Supplement: Supplementary file 13 — Appendix Figures Source Data [file 44321_2024_25_MOESM13_ESM.zip › Appendix Figures/Appendix Figure S5/S5A/S5A quantif.xlsx]

## Sheet: Sheet1
Relative FTO mRNA
NG	HG	HG + C646 (50 μM)	HG + C646 (100 μM)
0.770469	1.96377	2.21808	1.06639
1.15051	2.07991	1.52694	1.21047
1.07902	1.72164	1.76278	0.753312
Relative CDK2 mRNA
NG	HG	HG + C646 (50 μM)	HG + C646 (100 μM)
0.871688	2.23603	2.37078	1.42407
1.11297	2.52933	2.68225	1.50246
1.01534	2.8563	2.86552	1.49748
