# Supplementary material for: Lactylation-driven FTO targets CDK2 to aggravate microvascular anomalies in diabetic retinopathy
Source: EMBO Mol Med. 2024 Jan 31;16(2):294–318. doi: 10.1038/s44321-024-00025-1 (PMC10897304; doi:10.1038/s44321-024-00025-1)
Supplement: Supplementary file 13 — Appendix Figures Source Data [file 44321_2024_25_MOESM13_ESM.zip › Appendix Figures/Appendix Figure S5/S5B/S5B quantif.xlsx]

## Sheet: Sheet1
Relative cell viability 24 hours post treatment
0 (µM)	50 (µM)	100 (µM)	200 (µM)
1.04502	0.824685	0.804769	0.768226
1.07779	1.02277	0.867447	0.741014
0.877195	0.881442	0.777317	0.732043
