# Supplementary material for: Lactylation-driven FTO targets CDK2 to aggravate microvascular anomalies in diabetic retinopathy
Source: EMBO Mol Med. 2024 Jan 31;16(2):294–318. doi: 10.1038/s44321-024-00025-1 (PMC10897304; doi:10.1038/s44321-024-00025-1)
Supplement: Supplementary file 13 — Appendix Figures Source Data [file 44321_2024_25_MOESM13_ESM.zip › Appendix Figures/Appendix Figure S5/S5C/S5C quantif.xlsx]

## Sheet: Sheet1
Relative cell viability 48 hours post treatment
0 (µM)	50 (µM)	100 (µM)	200 (µM)
0.867256	1.06992	0.892628	0.73207
1.06853	0.888926	0.863323	0.761683
1.06421	0.888695	0.940209	0.786823
