# Supplementary material for: Lactylation-driven FTO targets CDK2 to aggravate microvascular anomalies in diabetic retinopathy
Source: EMBO Mol Med. 2024 Jan 31;16(2):294–318. doi: 10.1038/s44321-024-00025-1 (PMC10897304; doi:10.1038/s44321-024-00025-1)
Supplement: Supplementary file 13 — Appendix Figures Source Data [file 44321_2024_25_MOESM13_ESM.zip › Appendix Figures/Appendix Figure S5/S5D/S5D quantif.xlsx]

## Sheet: Sheet1
Relative cell viability 72 hours post treatment
0 (µM)	50 (µM)	100 (µM)	200 (µM)
1.03012	0.995588	0.905649	0.474783
1.03443	1.00975	0.94854	0.477349
0.935457	0.96306	0.910266	0.425735
